# Supplementary material for: Hypo-Osmotic Stress and Pore-Forming Toxins Adjust the Lipid Order in Sheep Red Blood Cell Membranes
Source: Membranes (Basel). 2023 Jun 25;13(7):620. doi: 10.3390/membranes13070620 (PMC10385129; doi:10.3390/membranes13070620)
Supplement: Supplementary file 1 [file membranes-13-00620-s001.zip]

Archive with 1 entries (1 files):
- membranes-2357099-supplementary.pdf
